# Supplementary material for: Aberrant calcium signaling and neuronal activity in the L271H CACNA1D (Cav1.3) iPSC model of neurodevelopmental disease
Source: Mol Psychiatry. 2026 Jan 9;31(5):2927–40. doi: 10.1038/s41380-025-03429-8 (PMC13099384; doi:10.1038/s41380-025-03429-8)
Supplement: Supplementary file 7 — Supplementary Table [file 41380_2025_3429_MOESM7_ESM.xlsx]

## Sheet: Tabelle1
	Table 1. Parameters defining the action potential shape in Ctrl and L271H midbrain neurons (Fig. 3) during induced electrical activity. Given are Mean ± SEM. *P < 0.05, **P < 0.01, ***P < 0.001.
		CTRL	L271H	CTRL	L271H	CTRL	L271H	CTRL	L271H	CTRL	L271H	CTRL	L271H	CTRL	L271H	CTRL	L271H	CTRL	L271H	CTRL	L271H
	Rheobase	3.2 ± 0.4	5.7 ± 0.9
	Injected current	1 pA		2 pA		3 pA		4 pA		5 pA		6 pA		7 pA		8 pA		9 pA		10 pA
	Number of AP/sweep	0.06 ± 0.06	0.05 ± 0.05	1.6 ± 0.6	0.7 ± 0.4	3.0 ± 0.9	1.2 ± 0.5	5.1 ± 1.3	2.6 ± 0.9	6.4 ± 1.4	4.0 ± 1.2	8.8 ± 1.8	3.9 ± 1.0	9.3 ± 2.0	4.0 ± 1.2	11.7 ± 2.3	4.3 ± 1.3	12.1 ± 2.5	4.6 ± 1.4	14.6 ± 2.9	4.0 ± 0.9
	P-value	0.78		0.11		0.04*		0.05*		0.18		0.015*		0.02*		0.004**		0.011*		0.002**
	AP threshold (mV)	/	29.6	-31 ± 2.3	-24 ± 2.1	-31 ± 1.5	-27 ± 1.9	-30 ± 1.5	-30 ± 2.0	-29 ± 1.5	-27 ± 1.4	-29 ± 1.0	-26 ± 0.8	-29 ± 1.0	-26 ± 1.1	-29 ± 1.0	-27 ± 1.2	-29 ± 1.0	-26 ± 1.0	-29 ± 0.7	-26 ± 1.3
		/		0.06		1.13		0.83		0.19		0.013*		0.04*		0.08		0.04*		0.1
	Rel. AP peak (mV)	/	96.8	88.5 ± 9.3	67.9 ± 8.3	82.8 ± 8.3	68.6 ± 8.1	75.0 ± 7.8	65.5 ± 3.9	72.0 ± 7.8	54.3 ± 3.4	72.4 ± 6.0	52.0 ± 3.0	72.7 ± 5.5	53.3 ± 3.8	71.4 ± 4.5	51.8 ± 3.7	69.5 ± 5.0	47.5 ± 3.0	66.4 ± 4.4	46.3 ± 3.1
	p -value	/		0.18		0.31		0.19		0.02*		0.005**		0.008**		0.002**		0.0005***		0.0008***
	Max. rise slope (mV/ms)	/	114.8	124.3 ± 32.7	62.7 ± 12.8	111.1 ± 19.9	73.7 ± 20.0	99.6 ± 16.6	60.7 ± 7.0	98.0 ± 14.6	50.7 ± 4.1	102.0 ± 13.5	43.2 ± 3.6	99.8 ± 11.2	51.4 ± 4.7	97.1 ± 11.0	55.7 ± 6.6	96.1 ± 12.0	52.7 ± 5.6	95.9 ± 10.1	52.0 ± 6.9
	P-value	/		0.21		0.19		0.04*		0.002**		0.0002***		0.0005***		0.003**		0.002**		0.001**
	Max. decay slope (mV/ms)	/	-51.4	-43.6	-39.5	-42.1	-43.1	-39.3	-38	-37.9	-35.1	-37.2	-28.5	-38.3	-35.7	-38.2	-34.6	-34.2	-33.7	-34.9	-34
				± 7.1	± 5.0	± 4.9	± 4.8	± 3.7	± 2.9	± 3.2	± 2.7	± 2.9	± 3.7	± 3.0	± 2.9	± 3.0	± 3.2	± 2.8	± 2.5	± 3.0	± 3.0
	P-value	/		0.69		0.89		0.79		0.51		0.1		0.54		0.4		0.91		0.84
